# Supplementary material for: Relationships between Skin Carotenoid Levels and Metabolic Syndrome
Source: Antioxidants (Basel). 2021 Dec 22;11(1):14. doi: 10.3390/antiox11010014 (PMC8772725; doi:10.3390/antiox11010014)
Supplement: Supplementary file 1 [file antioxidants-11-00014-s001.zip]

Archive with 1 entries (1 files):
- antioxidants-1487226-supplementary.pdf
